# Supplementary material for: Ammonium Hydroxide Enhancement of Dietary Protein in High-Fat Diets Modulates Liver Metabolism Signaling in a Sex- and Age-Dependent Manner in C3H/HeJ Mice
Source: Int J Mol Sci. 2025 Dec 30;27(1):403. doi: 10.3390/ijms27010403 (PMC12787167; doi:10.3390/ijms27010403)
Supplement: Supplementary file 1 [file ijms-27-00403-s001.zip]

Archive with 3 entries (3 files):
- Copy of Supplementary File S1 IPA Table from Females.xls
- Copy of Supplementary File S2 IPA Table from Males.xls
- IJMS_Supplementary.pdf
