# Supplementary material for: Ammonium Hydroxide Enhancement of Dietary Protein in High-Fat Diets Modulates Liver Metabolism Signaling in a Sex- and Age-Dependent Manner in C3H/HeJ Mice
Source: Int J Mol Sci. 2025 Dec 30;27(1):403. doi: 10.3390/ijms27010403 (PMC12787167; doi:10.3390/ijms27010403)
Supplement: Supplementary file 1 [file ijms-27-00403-s001.zip › Copy of Supplementary File S1 IPA Table from Females.xls]

## Sheet: Complete IPA Table for Females
IPA Canonical Pathways	HFC to HFB	HFCN to HFBN	HFC to HFCN	HFB to HFBN
RHO GTPase cycle	-10.394	5.568	-2.673	-1.342
Neutrophil degranulation	-9.592	5.209	-0.333	1
Class I MHC mediated antigen processing and presentation	-8.367	4.264	-0.333	-
Cardiac Hypertrophy Sig-ling (Enhanced)	-8.05	4.69	-1.941	-2.236
Phagosome Formation	-7.793	6.856	-3.153	1.414
Molecular Mechanisms of Cancer	-7.605	6.64	-1.606	0.943
Protein Sorting Sig-ling Pathway	-7.216	3	-2	-
Intra-Golgi and retrograde Golgi-to-ER traffic	-7.216	3.317	-1.89	-
Pulmo-ry Fibrosis Idiopathic Sig-ling Pathway	-7.002	3.5	-0.378	-1
G-Protein Coupled Receptor Sig-ling	-6.746	4.003	-3.13	0.243
Deubiquiti-tion	-6.656	2.53	-1.414	-2.236
Pancreatic Secretion Sig-ling Pathway	-6.656	3.3	-2.714	1
Protein Ubiquiti-tion Pathway	-6.64	2.449	-1.414	-
IL-8 Sig-ling	-6.481	3.742	-0.816	-
Cell Cycle Checkpoints	-6.41	3	-2	-3.051
Mitotic Metaphase and A-phase	-6.403	2.236	-	-
Neddylation	-6.332	1.633	0.816	-
Mitotic Prometaphase	-6.325	2.449	-	-
Superpathway of Inositol Phosphate Compounds	-6.252	2.121	-0.707	-
Serotonin Receptor Sig-ling	-6.203	4.264	-1.698	-0.447
Sertoli Cell-Sertoli Cell Junction Sig-ling	-5.814	3.464	-0.816	-
3-phosphoinositide Biosynthesis	-5.667	1.633	-0.447	-
Senescence Pathway	-5.422	2.84	-1.5	-0.816
D-myo-inositol-5-phosphate Metabolism	-5.396	1.89	-0.816	-
3-phosphoinositide Degradation	-5.396	1.633	0	-
Human Embryonic Stem Cell Pluripotency	-5.376	2.828	1.342	-2
C-type lectin receptors (CLRs)	-5.099	2	-	-
Endothelin-1 Sig-ling	-4.902	3.357	-1.134	-
Myeli-tion Sig-ling Pathway	-4.714	2.828	0.707	-1
HEY1 Sig-ling Pathway	-4.7	2.449	-2	-
Breast Cancer Regulation by Stathmin1	-4.557	4.243	-1.941	0.728
TR/RXR Activation	-4.379	-	-1	-
Regulation of lipid metabolism by PPARalpha	-3.962	0.632	1	-
Xenobiotic Metabolism General Sig-ling Pathway	-3.962	2.449	1	-
Regulation of Actin-based Motility by Rho	-3.9	2.236	-1.342	-
Pathogen Induced Cytokine Storm Sig-ling Pathway	-3.888	5.112	-2.646	1.155
Nucleotide Excision Repair	-3.742	-	-	-
PTEN Regulation	-3.638	-	-	-
Phase II - Conjugation of compounds	-3.464	-	-	-
Degradation of beta-catenin by the destruction complex	-3.051	-	-	-
E3 ubiquitin ligases ubiquiti-te target proteins	-3.051	-	-	-
Peroxisomal protein import	-3	-	-	-
Beta-catenin independent WNT sig-ling	-2.828	2.449	-0.378	-
NER (Nucleotide Excision Repair, Enhanced Pathway)	-2.714	-	-	-
BBSome Sig-ling Pathway	-2.654	4.69	-1.508	1.291
Epithelial Adherens Junction Sig-ling	-2.287	0.816	1	-
Branched-chain amino acid catabolism	-2	-	-	-
Ephrin A Sig-ling	-1.569	1.342	-2.449	0
Protein Ki-se A Sig-ling	-1.192	0.728	-0.333	-1.342
Adipogenesis pathway	-0.898	-0.816	-	-0.816
Mitochondrial Dysfunction	-0.762	-0.577	-1.069	-
Xenobiotic Metabolism AHR Sig-ling Pathway	-0.707	-	-	-
WNT/Î²-catenin Sig-ling	-0.6	-	1	-
Dilated Cardiomyopathy Sig-ling Pathway	-0.426	0	-	-
Role of Osteoblasts in Rheumatoid Arthritis Sig-ling Pathway	-0.343	1.508	-	0.447
CDX Gastrointesti-l Cancer Sig-ling Pathway	0.218	-1.134	0.378	-
Coro-virus Pathogenesis Pathway	0.686	0	-	-
ROBO SLIT Sig-ling Pathway	0.707	-0.447	-	-
Sonic Hedgehog Sig-ling	0.707	-	-	-
Sumoylation Pathway	0.728	-	-	-
Role of BRCA1 in D- Damage Response	0.816	-	-	-
Cellular Effects of Silde-fil (Viagra)	0.863	-1.715	0.943	-0.853
Neuroprotective Role of THOP1 in Alzheimer's Disease	0.905	-	1	-
Glutamate Receptor Sig-ling	1	-	-	-
Peptide hormone biosynthesis	1	-	-	-
VDR/RXR Activation	1.265	0	-	-
Apelin Pancreas Sig-ling Pathway	1.265	-	-	-
Semaphorin Neuro-l Repulsive Sig-ling Pathway	1.279	0.333	-0.816	-
Transcriptio-l Regulation by E2F6	1.89	-	-	-
tR- processing in the mitochondrion	2	-	-	-
Sleep NREM Sig-ling Pathway	2.041	-1	-1	-
Gene and protein expression by JAK-STAT sig-ling after IL-12 stimulation	2.449	-	-0.447	-
PPARÎ±/RXRÎ± Activation	2.469	0.816	1	-
PPAR Sig-ling	3.266	-2.236	-	-
PTEN Sig-ling	4.243	-2.449	0.816	-
RHOGDI Sig-ling	4.426	-2.121	2.236	-
Cachexia Sig-ling Pathway	-	3.838	-1.265	-2.449
D- Replication Pre-Initiation	-	-	-	-2.449
Mitotic G1 phase and G1/S transition	-	-	-	-2.449
Hepatic Fibrosis Sig-ling Pathway	-	4.146	-2.324	-2.236
Chronic Myeloid Leukemia Sig-ling	-	2.496	-1.897	-2.236
ESR-mediated sig-ling	-	-	-1	-2.236
Synthesis of D-	-	-	-	-2.236
Ribonucleotide Reductase Sig-ling Pathway	-	1.134	-2	-2
NOD1/2 Sig-ling Pathway	-	3.051	-1.89	-2
Cardiac Hypertrophy Sig-ling	-	2.646	-1.633	-2
Cohesin Chromatin Regulation Pathway	-	2.646	-1.414	-2
Systemic Lupus Erythematosus in B Cell Sig-ling Pathway	-	3.71	-1.414	-2
Histone Modification Sig-ling Pathway	-	3	-1.155	-2
#NAME?	-	3	-0.816	-2
Cell Cycle Control of Chromosomal Replication	-	2	-	-2
Activation of the pre-replicative complex	-	-	-	-2
Senescence-Associated Secretory Phenotype (SASP)	-	-	-	-2
Role of Macrophages, Fibroblasts and Endothelial Cells in Rheumatoid Arthritis	-	3.71	-1.265	-1.342
HDR through Homologous Recombi-tion (HRR) or Single Strand Annealing (SSA)	-	-	-1	-1.342
IL-17 Sig-ling	-	1.89	-	-1.342
Phospholipase C Sig-ling	-	3.317	-0.707	-1
CTLA4 Sig-ling in Cytotoxic T Lymphocytes	-	-0.775	0	-1
Xenobiotic Metabolism CAR Sig-ling Pathway	-	0.447	0.816	-1
CLEAR Sig-ling Pathway	-	-0.277	1.414	-1
Amyloid fiber formation	-	1	-	-1
p38 MAPK Sig-ling	-	1	-	-1
Gene Silencing by R-	-	-	-	-1
Wound Healing Sig-ling Pathway	-	3.051	-0.816	-0.816
Autism Sig-ling Pathway	-	2.714	0	-0.447
#NAME?	-	2.449	0.447	-0.447
Aryl Hydrocarbon Receptor Sig-ling	-	-	-	-0.447
IL-12 Sig-ling and Production in Macrophages	-	1.886	-3.162	0
S100 Family Sig-ling Pathway	-	5.555	-2.985	0
MicroR- Biogenesis Sig-ling Pathway	-	1.633	-2.449	0
Role of NFAT in Cardiac Hypertrophy	-	3.464	-1.667	0
ILK Sig-ling	-	2.333	-1.633	0
PKCÎ¸ Sig-ling in T Lymphocytes	-	3.162	-1.633	0
Class A/1 (Rhodopsin-like receptors)	-	3	-0.816	0
Role of NFAT in Regulation of the Immune Response	-	3.317	-0.816	0
HIF1Î± Sig-ling	-	3	-0.707	0
Sirtuin Sig-ling Pathway	-	-	-0.302	0
Chaperone Mediated Autophagy Sig-ling Pathway	-	-0.905	1.414	0
Xenobiotic Metabolism PXR Sig-ling Pathway	-	0	2	0
Glycosaminoglycan metabolism	-	2	-	0
Th1 Pathway	-	2.121	-	0
Macrophage Classical Activation Sig-ling Pathway	-	2.5	-	0
G alpha (i) sig-lling events	-	3.051	-	0
Neuroinflammation Sig-ling Pathway	-	3.441	-0.333	0.378
Communication between In-te and Adaptive Immune Cells	-	3.873	-1.89	0.447
Calcium Sig-ling	-	2.646	-1.667	0.447
Systemic Lupus Erythematosus in T Cell Sig-ling Pathway	-	1	-1.134	0.447
Macrophage Alter-tive Activation Sig-ling Pathway	-	1.5	-1	0.447
Multiple Sclerosis Sig-ling Pathway	-	3.578	-0.816	0.447
Activin Inhibin Sig-ling Pathway	-	2.53	-0.707	0.447
Transcriptio-l regulation of granulopoiesis	-	2	-	0.447
Extracellular matrix organization	-	3.162	-	0.447
Response to elevated platelet cytosolic Ca2+	-	3.317	-	0.447
FAK Sig-ling	-	5.947	-2.496	0.688
Oxytocin Sig-ling Pathway	-	2.887	-2.333	0.816
IL-4 Sig-ling	-	3.207	-1.342	0.816
Dendritic Cell Maturation	-	4	-2	1
T Cell Receptor Sig-ling	-	3.742	-0.816	1
Actin Cytoskeleton Sig-ling	-	2.714	-0.378	1
Hereditary Breast Cancer Sig-ling	-	0.378	0	1
Oxytocin in Brain Sig-ling Pathway	-	1.387	0	1
Neutrophil Extracellular Trap Sig-ling Pathway	-	2.121	0.5	1
Hematoma Resolution Sig-ling Pathway	-	-0.577	1.414	1
Glutaminergic Receptor Sig-ling Pathway (Enhanced)	-	3.962	-2.828	1.342
RAR Activation	-	3	-0.632	1.342
Th2 Pathway	-	1.633	-	1.342
Netrin Sig-ling	-	3.464	-1.897	1.633
CREB Sig-ling in Neurons	-	5.657	-3.051	1.698
Cardiac conduction	-	2.646	-1	2
Ion channel transport	-	1.897	0	2
Generic Transcription Pathway	-	3.357	-2.53	2.333
Processing of Capped Intron-Containing Pre-mR-	-	-	-3.742	-
R- Polymerase II Transcription	-	-	-3.162	-
S-RE Sig-ling Pathway	-	2.333	-3	-
Interferon alpha/beta sig-ling	-	4.123	-2.449	-
ISGylation Sig-ling Pathway	-	4.123	-2.449	-
Granzyme A Sig-ling	-	-	-2.449	-
Insulin Secretion Sig-ling Pathway	-	3.606	-2.333	-
Orexin Sig-ling Pathway	-	3.742	-2.333	-
Adrenergic Receptor Sig-ling Pathway (Enhanced)	-	2.309	-2.236	-
#NAME?	-	2.309	-2.236	-
GPCR-Mediated Nutrient Sensing in Enteroendocrine Cells	-	3	-2.236	-
Immunogenic Cell Death Sig-ling Pathway	-	3.162	-2.236	-
Nuclear Cytoskeleton Sig-ling Pathway	-	4	-2.236	-
Clathrin-mediated endocytosis	-	-	-2.236	-
Parkinson's Sig-ling Pathway	-	2.236	-2.138	-
DDX58/IFIH1-mediated induction of interferon-alpha/beta	-	1.342	-2	-
White Adipose Tissue Browning Pathway	-	1.633	-2	-
Regulation of TP53 Activity through Phosphorylation	-	2	-2	-
ICOS-ICOSL Sig-ling in T Helper Cells	-	2.646	-2	-
G Beta Gamma Sig-ling	-	3	-2	-
Interferon gamma sig-ling	-	4.583	-2	-
Endocan-binoid Neuro-l Sy-pse Pathway	-	1.633	-1.89	-
PI3K Sig-ling in B Lymphocytes	-	3.464	-1.89	-
Necroptosis Sig-ling Pathway	-	3.638	-1.89	-
Sy-ptogenesis Sig-ling Pathway	-	3.357	-1.732	-
Estrogen Receptor Sig-ling	-	3.5	-1.732	-
Sy-ptic Long Term Depression	-	3.606	-1.732	-
Sig-ling by Rho Family GTPases	-	3	-1.667	-
Dopamine-DARPP32 Feedback in cAMP Sig-ling	-	2.121	-1.633	-
Apelin Cardiomyocyte Sig-ling Pathway	-	2.449	-1.633	-
Factors Promoting Cardiogenesis in Vertebrates	-	2.449	-1.633	-
Cellular response to heat stress	-	-	-1.633	-
Eicosanoid Sig-ling	-	4.123	-1.508	-
Acetylcholine Receptor Sig-ling Pathway	-	2.84	-1.414	-
Osteoarthritis Pathway	-	2	-1.342	-
Role of PKR in Interferon Induction and Antiviral Response	-	2.673	-1.342	-
Neuropathic Pain Sig-ling in Dorsal Horn Neurons	-	2.828	-1.342	-
Sperm Motility	-	3.162	-1.342	-
R- polymerase II transcribes snR- genes	-	-	-1.342	-
Opioid Sig-ling Pathway	-	2.496	-1.265	-
Docosahexaenoic Acid (DHA) Sig-ling	-	3.357	-1.155	-
B Cell Receptor Sig-ling	-	3.162	-1.134	-
Role of Osteoclasts in Rheumatoid Arthritis Sig-ling Pathway	-	3.273	-1.134	-
Coagulation System	-	0	-1	-
CXCR4 Sig-ling	-	1.633	-1	-
G alpha (q) sig-lling events	-	2.111	-1	-
ID1 Sig-ling Pathway	-	2.236	-1	-
Phospholipases	-	2.236	-1	-
WNT/Ca+ pathway	-	2.236	-1	-
Amyotrophic Lateral Sclerosis Sig-ling	-	2.449	-1	-
Platelet homeostasis	-	2.449	-1	-
TCF dependent sig-ling in response to WNT	-	2.449	-1	-
CD28 Sig-ling in T Helper Cells	-	2.646	-1	-
Integrin Sig-ling	-	3.742	-1	-
BER (Base Excision Repair) Pathway	-	-	-1	-
PEDF Sig-ling	-	-	-1	-
RHOA Sig-ling	-	-	-1	-
Role of CHK Proteins in Cell Cycle Checkpoint Control	-	-	-1	-
TP53 Regulates Transcription of Cell Cycle Genes	-	-	-1	-
Reelin Sig-ling in Neurons	-	2.236	-0.816	-
cAMP-mediated sig-ling	-	2.333	-0.816	-
Sy-ptic Long Term Potentiation	-	2.333	-0.816	-
ERK/MAPK Sig-ling	-	2.53	-0.816	-
Adrenomedullin sig-ling pathway	-	3.162	-0.816	-
Pulmo-ry Healing Sig-ling Pathway	-	3.162	-0.816	-
Major pathway of rR- processing in the nucleolus and cytosol	-	-	-0.816	-
Thrombin Sig-ling	-	2.53	-0.707	-
Role of Tissue Factor in Cancer	-	3	-0.707	-
Acute Myeloid Leukemia Sig-ling	-	-0.447	-0.447	-
Melatonin Sig-ling	-	0.816	-0.447	-
D-myo-inositol (1,4,5,6)-Tetrakisphosphate Biosynthesis	-	1	-0.447	-
D-myo-inositol (3,4,5,6)-tetrakisphosphate Biosynthesis	-	1	-0.447	-
Endocan-binoid Developing Neuron Pathway	-	1	-0.447	-
Glioblastoma Multiforme Sig-ling	-	1.667	-0.447	-
Gustation Pathway	-	1.89	-0.447	-
Cell junction organization	-	2.236	-0.447	-
Salvage Pathways of Pyrimidine Ribonucleotides	-	2.236	-0.447	-
Atherosclerosis Sig-ling	-	2.646	-0.447	-
Ephrin Receptor Sig-ling	-	2.828	-0.447	-
Fc Epsilon RI Sig-ling	-	2.828	-0.447	-
Leukocyte Extravasation Sig-ling	-	3	-0.447	-
Colorectal Cancer Metastasis Sig-ling	-	3.464	-0.447	-
Post-translatio-l protein phosphorylation	-	-	-0.447	-
Ferroptosis Sig-ling Pathway	-	0.447	-0.378	-
Neurovascular Coupling Sig-ling Pathway	-	1.941	-0.302	-
PI3K/AKT Sig-ling	-	0.816	0	-
Activation of IRF by Cytosolic Pattern Recognition Receptors	-	1	0	-
BEX2 Sig-ling Pathway	-	1	0	-
GÎ±12/13 Sig-ling	-	1	0	-
Ovarian Cancer Sig-ling	-	1	0	-
Autophagy	-	1.134	0	-
Sphingosine-1-phosphate Sig-ling	-	1.134	0	-
IL-33 Sig-ling Pathway	-	1.414	0	-
HER-2 Sig-ling in Breast Cancer	-	1.807	0	-
NGF Sig-ling	-	2	0	-
Regulation of Insulin-like Growth Factor (IGF) transport and uptake by IGFBPs	-	2	0	-
HOTAIR Regulatory Pathway	-	2.121	0	-
WNT/SHH Axo-l Guidance Sig-ling Pathway	-	2.121	0	-
Transcriptio-l Regulatory Network in Embryonic Stem Cells	-	2.236	0	-
Regulation of the Epithelial Mesenchymal Transition by Growth Factors Pathway	-	2.449	0	-
Aldosterone Sig-ling in Epithelial Cells	-	2.646	0	-
p70S6K Sig-ling	-	2.646	0	-
Regulation of IL-2 Expression in Activated and Anergic T Lymphocytes	-	2.646	0	-
Production of Nitric Oxide and Reactive Oxygen Species in Macrophages	-	2.673	0	-
Cilium Assembly	-	2.828	0	-
p75 NTR receptor-mediated sig-lling	-	2.828	0	-
Transport of inorganic cations/anions and amino acids/oligopeptides	-	3	0	-
Arachidonic acid metabolism	-	-	0	-
Eukaryotic Translation Initiation	-	-	0	-
RUNX1 regulates megakaryocyte differentiation and platelet function	-	-	0	-
Superpathway of D-myo-inositol (1,4,5)-trisphosphate Metabolism	-	-	0	-
Gap Junction Sig-ling	-	0.688	0.333	-
Role of MAPK Sig-ling in Inhibiting the Pathogenesis of Influenza	-	1.633	0.447	-
CDC42 Sig-ling	-	2	0.447	-
MSP-RON Sig-ling in Cancer Cells Pathway	-	2.646	0.447	-
Insulin Receptor Sig-ling	-	-	0.447	-
Polyamine Regulation in Colon Cancer	-	-	0.447	-
Sertoli Cell-Germ Cell Junction Sig-ling Pathway (Enhanced)	-	0.577	0.577	-
GABAergic Receptor Sig-ling Pathway (Enhanced)	-	-0.816	0.816	-
Endocan-binoid Cancer Inhibition Pathway	-	-0.447	0.816	-
RAF/MAP ki-se cascade	-	3.873	0.816	-
Acute Phase Response Sig-ling	-	0.707	1	-
Role of MAPK Sig-ling in Promoting the Pathogenesis of Influenza	-	1	1	-
Formation of Fibrin Clot (Clotting Cascade)	-	-	1	-
Superpathway of Citrulline Metabolism	-	-	1	-
Antioxidant Action of Vitamin C	-	-2.828	1.342	-
Corticotropin Releasing Hormone Sig-ling	-	1.134	2	-
DHCR24 Sig-ling Pathway	-	1.89	2	-
Oxidative Phosphorylation	-	-	2	-
Visual phototransduction	-	-	2	-
FXR/RXR Activation	-	-2.236	2.236	-
LXR/RXR Activation	-	-1.89	2.236	-
Phase I - Functio-lization of compounds	-	1	2.236	-
PD-1, PD-L1 cancer immunotherapy pathway	-	-2	-	-
Angiopoietin Sig-ling	-	-1	-	-
HIPPO sig-ling	-	-1	-	-
GPCR-Mediated Integration of Enteroendocrine Sig-ling Exemplified by an L Cell	-	-0.447	-	-
Sleep REM Sig-ling Pathway	-	-0.447	-	-
Apoptosis Sig-ling	-	0	-	-
CDK5 Sig-ling	-	0	-	-
IL-10 Sig-ling	-	0	-	-
Kinetochore Metaphase Sig-ling Pathway	-	0	-	-
T Cell Exhaustion Sig-ling Pathway	-	0.378	-	-
EIF2 Sig-ling	-	0.447	-	-
p53 Sig-ling	-	0.447	-	-
MSP-RON Sig-ling in Macrophages Pathway	-	0.577	-	-
NFKBIE Sig-ling Pathway	-	0.816	-	-
Acetone Degradation I (to Methylglyoxal)	-	1	-	-
AMPK Sig-ling	-	1	-	-
Cardiac Î²-adrenergic Sig-ling	-	1	-	-
Glycerophospholipid biosynthesis	-	1	-	-
IL-2 Sig-ling	-	1	-	-
IL-7 Sig-ling Pathway	-	1	-	-
Iron uptake and transport	-	1	-	-
JAK/STAT Sig-ling	-	1	-	-
Relaxin Sig-ling	-	1	-	-
Retinoate Biosynthesis I	-	1	-	-
SAPK/JNK Sig-ling	-	1	-	-
Interleukin-4 and Interleukin-13 sig-ling	-	1.069	-	-
Erythropoietin Sig-ling Pathway	-	1.265	-	-
Androgen Sig-ling	-	1.342	-	-
Binding and Uptake of Ligands by Scavenger Receptors	-	1.342	-	-
Differential Regulation of Cytokine Production in Intesti-l Epithelial Cells by IL-17A and IL-17F	-	1.342	-	-
IL-13 Sig-ling Pathway	-	1.342	-	-
NRF2-mediated Oxidative Stress Response	-	1.342	-	-
Role of JAK family ki-ses in IL-6-type Cytokine Sig-ling	-	1.342	-	-
Role of JAK2 in Hormone-like Cytokine Sig-ling	-	1.342	-	-
SPINK1 General Cancer Pathway	-	1.342	-	-
Type I Diabetes Mellitus Sig-ling	-	1.342	-	-
UFMylation Sig-ling Pathway	-	1.342	-	-
WNK Re-l Sig-ling Pathway	-	1.342	-	-
Apelin Endothelial Sig-ling Pathway	-	1.633	-	-
Death Receptor Sig-ling	-	1.633	-	-
GÎ±i Sig-ling	-	1.633	-	-
IL-17A Sig-ling in Fibroblasts	-	1.633	-	-
Interferon Sig-ling	-	1.633	-	-
PI Metabolism	-	1.633	-	-
Prostate Cancer Sig-ling	-	1.633	-	-
Role of JAK1 and JAK3 in Î³c Cytokine Sig-ling	-	1.633	-	-
VEGF Sig-ling	-	1.633	-	-
14-3-3-mediated Sig-ling	-	1.89	-	-
eNOS Sig-ling	-	1.89	-	-
Huntington's Disease Sig-ling	-	1.89	-	-
O-linked glycosylation	-	1.89	-	-
Opioid Sig-lling	-	1.89	-	-
STAT3 Pathway	-	1.89	-	-
ABRA Sig-ling Pathway	-	2	-	-
CCR5 Sig-ling in Macrophages	-	2	-	-
DAP12 interactions	-	2	-	-
Estrogen Biosynthesis	-	2	-	-
G alpha (z) sig-lling events	-	2	-	-
IL-9 Sig-ling	-	2	-	-
iNOS Sig-ling	-	2	-	-
Integration of energy metabolism	-	2	-	-
Interleukin-1 family sig-ling	-	2	-	-
Interleukin-2 family sig-ling	-	2	-	-
Interleukin-3, Interleukin-5 and GM-CSF sig-ling	-	2	-	-
L1CAM interactions	-	2	-	-
Melanocyte Development and Pigmentation Sig-ling	-	2	-	-
Melatonin Degradation I	-	2	-	-
Non-Small Cell Lung Cancer Sig-ling	-	2	-	-
OAS antiviral response	-	2	-	-
Retinoic acid Mediated Apoptosis Sig-ling	-	2	-	-
RHO GTPases Activate WASPs and WAVEs	-	2	-	-
Serotonin Degradation	-	2	-	-
Sig-ling by CSF1 (M-CSF) in myeloid cells	-	2	-	-
Sig-ling by PTK6	-	2	-	-
Sig-ling by the B Cell Receptor (BCR)	-	2	-	-
Superpathway of Cholesterol Biosynthesis	-	2	-	-
Superpathway of Melatonin Degradation	-	2	-	-
Telomerase Sig-ling	-	2	-	-
TP53 Regulates Transcription of Cell Death Genes	-	2	-	-
Transport of bile salts and organic acids, metal ions and amine compounds	-	2	-	-
Transport of vitamins, nucleosides, and related molecules	-	2	-	-
Growth Hormone Sig-ling	-	2.121	-	-
IL-6 Sig-ling	-	2.121	-	-
mTOR Sig-ling	-	2.121	-	-
Agrin Interactions at Neuromuscular Junction	-	2.236	-	-
Antigen Presentation Pathway	-	2.236	-	-
Assembly of collagen fibrils and other multimeric structures	-	2.236	-	-
Calcium-induced T Lymphocyte Apoptosis	-	2.236	-	-
CCR3 Sig-ling in Eosinophils	-	2.236	-	-
Cholecystokinin/Gastrin-mediated Sig-ling	-	2.236	-	-
Collagen chain trimerization	-	2.236	-	-
Complement cascade	-	2.236	-	-
COPII-mediated vesicle transport	-	2.236	-	-
Degradation of the extracellular matrix	-	2.236	-	-
Ephrin B Sig-ling	-	2.236	-	-
ERBB4 Sig-ling	-	2.236	-	-
HMGB1 Sig-ling	-	2.236	-	-
ISG15 antiviral mechanism	-	2.236	-	-
Kinesins	-	2.236	-	-
Nicotine Degradation II	-	2.236	-	-
Nicotine Degradation III	-	2.236	-	-
PAK Sig-ling	-	2.236	-	-
Paxillin Sig-ling	-	2.236	-	-
Regulation of Cellular Mechanics by Calpain Protease	-	2.236	-	-
Sensory processing of sound by inner hair cells of the cochlea	-	2.236	-	-
Toll-like Receptor Sig-ling	-	2.236	-	-
Translocation of SLC2A4 (GLUT4) to the plasma membrane	-	2.236	-	-
Type II Diabetes Mellitus Sig-ling	-	2.236	-	-
UVA-Induced MAPK Sig-ling	-	2.236	-	-
IL-27 Sig-ling Pathway	-	2.309	-	-
fMLP Sig-ling in Neutrophils	-	2.333	-	-
Prolactin Sig-ling	-	2.333	-	-
Chemokine Sig-ling	-	2.449	-	-
Collagen biosynthesis and modifying enzymes	-	2.449	-	-
Collagen degradation	-	2.449	-	-
COPI-mediated anterograde transport	-	2.449	-	-
G alpha (12/13) sig-lling events	-	2.449	-	-
HGF Sig-ling	-	2.449	-	-
IL-3 Sig-ling	-	2.449	-	-
Interleukin-10 sig-ling	-	2.449	-	-
Macropinocytosis Sig-ling	-	2.449	-	-
MHC class II antigen presentation	-	2.449	-	-
Mitotic G2-G2/M phases	-	2.449	-	-
NCAM sig-ling for neurite out-growth	-	2.449	-	-
Neurexins and neuroligins	-	2.449	-	-
Nitric Oxide Sig-ling in the Cardiovascular System	-	2.449	-	-
Potassium Channels	-	2.449	-	-
RAC Sig-ling	-	2.449	-	-
Semaphorin interactions	-	2.449	-	-
Sig-ling by PDGF	-	2.449	-	-
Thrombopoietin Sig-ling	-	2.449	-	-
Transcriptio-l regulation by RUNX1	-	2.449	-	-
VEGF Family Ligand-Receptor Interactions	-	2.449	-	-
Î±-Adrenergic Sig-ling	-	2.449	-	-
Hepatic Cholestasis	-	2.53	-	-
Fcgamma receptor (FCGR) dependent phagocytosis	-	2.646	-	-
GM-CSF Sig-ling	-	2.646	-	-
GNRH Sig-ling	-	2.646	-	-
GPVI-mediated activation cascade	-	2.646	-	-
LPS-stimulated MAPK Sig-ling	-	2.646	-	-
Neuregulin Sig-ling	-	2.646	-	-
PDGF Sig-ling	-	2.646	-	-
Renin-Angiotensin Sig-ling	-	2.646	-	-
TCR sig-ling	-	2.646	-	-
Toll-like Receptor Cascades	-	2.646	-	-
GÎ±q Sig-ling	-	2.714	-	-
Tumor Microenvironment Pathway	-	2.714	-	-
Caveolar-mediated Endocytosis Sig-ling	-	2.828	-	-
Crosstalk between Dendritic Cells and -tural Killer Cells	-	2.828	-	-
ERBB Sig-ling	-	2.828	-	-
G Protein Sig-ling Mediated by Tubby	-	2.828	-	-
Glioma Sig-ling	-	2.828	-	-
P2Y Purinergic Receptor Sig-ling Pathway	-	2.828	-	-
Pancreatic Adenocarcinoma Sig-ling	-	2.828	-	-
RHO GTPases Activate Formins	-	2.828	-	-
Role of Pattern Recognition Receptors in Recognition of Bacteria and Viruses	-	2.887	-	-
NF-ÎºB Activation by Viruses	-	3	-	-
Role of Chondrocytes in Rheumatoid Arthritis Sig-ling Pathway	-	3	-	-
Sig-ling by VEGF	-	3	-	-
Cell surface interactions at the vascular wall	-	3.051	-	-
CGAS-STING Sig-ling Pathway	-	3.162	-	-
GP6 Sig-ling Pathway	-	3.162	-	-
Integrin cell surface interactions	-	3.162	-	-
PIP3 activates AKT sig-ling	-	3.162	-	-
TEC Ki-se Sig-ling	-	3.162	-	-
NF-ÎºB Sig-ling	-	3.207	-	-
IL-15 Production	-	3.317	-	-
Virus Entry via Endocytic Pathways	-	3.317	-	-
Pyroptosis Sig-ling Pathway	-	3.464	-	-
TREM1 Sig-ling	-	3.464	-	-
Role of Hypercytokinemia/hyperchemokinemia in the Pathogenesis of Influenza	-	3.5	-	-
FcÎ³ Receptor-mediated Phagocytosis in Macrophages and Monocytes	-	3.742	-	-
Immunoregulatory interactions between a Lymphoid and a non-Lymphoid cell	-	4	-	-

## Sheet: Top 10 All
IPA Canonical Pathways	HFB to HFC	HFBN to HFCN	HFCN to HFC	HFBN to HFB	IPA Canonical Pathways	HFB to HFC	HFBN to HFCN	HFCN to HFC	HFBN to HFB
RHO GTPase cycle	-10.394	5.568	-2.673	-1.342	RHOGDI Signaling	4.426	-2.121	2.236	-
Neutrophil degranulation	-9.592	5.209	-0.333	1	PTEN Signaling	4.243	-2.449	0.816	-
Class I MHC mediated antigen processing and presentation	-8.367	4.264	-0.333	-	PPAR Signaling	3.266	-2.236	-	-
Cardiac Hypertrophy Signaling (Enhanced)	-8.05	4.69	-1.941	-2.236	PPARalpha±/RXRalpha± Activation	2.469	0.816	1	-
Phagosome Formation	-7.793	6.856	-3.153	1.414	Gene and protein expression by JAK-STAT Signaling after IL-12 stimulation	2.449	-	-0.447	-
Molecular Mechanisms of Cancer	-7.605	6.64	-1.606	0.943	Sleep NREM Signaling Pathway	2.041	-1	-1	-
Protein Sorting Signaling Pathway	-7.216	3	-2	-	tRNA processing in the mitochondrion	2	-	-	-
Intra-Golgi and retrograde Golgi-to-ER traffic	-7.216	3.317	-1.89	-	Transcriptional Regulation by E2F6	1.89	-	-	-
Pulmonary Fibrosis Idiopathic Signaling Pathway	-7.002	3.5	-0.378	-1	Semaphorin Neuronal Repulsive Signaling Pathway	1.279	0.333	-0.816	-
G-Protein Coupled Receptor Signaling	-6.746	4.003	-3.13	0.243	VDR/RXR Activation	1.265	0	-	-
Antioxidant Action of Vitamin C	-	-2.828	1.342	-	Phagosome Formation	-7.793	6.856	-3.153	1.414
PTEN Signaling	4.243	-2.449	0.816	-	Molecular Mechanisms of Cancer	-7.605	6.64	-1.606	0.943
FXR/RXR Activation	-	-2.236	2.236	-	FAK Signaling	-	5.947	-2.496	0.688
PPAR Signaling	3.266	-2.236	-	-	CREB Signaling in Neurons	-	5.657	-3.051	1.698
RHOGDI Signaling	4.426	-2.121	2.236	-	RHO GTPase cycle	-10.394	5.568	-2.673	-1.342
PD-1, PD-L1 cancer immunotherapy pathway	-	-2	-	-	S100 Family Signaling Pathway	-	5.555	-2.985	0
LXR/RXR Activation	-	-1.89	2.236	-	Neutrophil degranulation	-9.592	5.209	-0.333	1
Cellular Effects of Silde-fil (Viagra)	0.863	-1.715	0.943	-0.853	Pathogen Induced Cytokine Storm Signaling Pathway	-3.888	5.112	-2.646	1.155
CDX Gastrointestinal Cancer Signaling Pathway	0.218	-1.134	0.378	-	BBSome Signaling Pathway	-2.654	4.69	-1.508	1.291
Angiopoietin Signaling	-	-1	-	-	Cardiac Hypertrophy Signaling (Enhanced)	-8.05	4.69	-1.941	-2.236
Processing of Capped Intron-Containing Pre-mRNA	-	-	-3.742	-	FXR/RXR Activation	-	-2.236	2.236	-
IL-12 Signaling and Production in Macrophages	-	1.886	-3.162	0	RHOGDI Signaling	4.426	-2.121	2.236	-
RNA Polymerase II Transcription	-	-	-3.162	-	LXR/RXR Activation	-	-1.89	2.236	-
Phagosome Formation	-7.793	6.856	-3.153	1.414	Phase I - Functionalization of compounds	-	1	2.236	-
G-Protein Coupled Receptor Signaling	-6.746	4.003	-3.13	0.243	Xenobiotic Metabolism PXR Signaling Pathway	-	0	2	0
CREB Signaling in Neurons	-	5.657	-3.051	1.698	Corticotropin Releasing Hormone Signaling	-	1.134	2	-
SNARE Signaling Pathway	-	2.333	-3	-	DHCR24 Signaling Pathway	-	1.89	2	-
S100 Family Signaling Pathway	-	5.555	-2.985	0	Oxidative Phosphorylation	-	-	2	-
Glutaminergic Receptor Signaling Pathway (Enhanced)	-	3.962	-2.828	1.342	Visual phototransduction	-	-	2	-
Pancreatic Secretion Signaling Pathway	-6.656	3.3	-2.714	1	Chaperone Mediated Autophagy Signaling Pathway	-	-0.905	1.414	0
Cell Cycle Checkpoints	-6.41	3	-2	-3.051	Generic Transcription Pathway	-	3.357	-2.53	2.333
Cachexia Signaling Pathway	-	3.838	-1.265	-2.449	Cardiac conduction	-	2.646	-1	2
DNA Replication Pre-Initiation	-	-	-	-2.449	Ion channel transport	-	1.897	0	2
Mitotic G1 phase and G1/S transition	-	-	-	-2.449	CREB Signaling in Neurons	-	5.657	-3.051	1.698
Hepatic Fibrosis Signaling Pathway	-	4.146	-2.324	-2.236	Netrin Signaling	-	3.464	-1.897	1.633
Cardiac Hypertrophy Signaling (Enhanced)	-8.05	4.69	-1.941	-2.236	Phagosome Formation	-7.793	6.856	-3.153	1.414
Chronic Myeloid Leukemia Signaling	-	2.496	-1.897	-2.236	Glutaminergic Receptor Signaling Pathway (Enhanced)	-	3.962	-2.828	1.342
Deubiquitination	-6.656	2.53	-1.414	-2.236	RAR Activation	-	3	-0.632	1.342
ESR-mediated signaling	-	-	-1	-2.236	Th2 Pathway	-	1.633	-	1.342
Synthesis of Dna	-	-	-	-2.236	BBSome Signaling Pathway	-2.654	4.69	-1.508	1.291

## Sheet: Top 20 HFB to HFC
IPA Canonical Pathways	HFB to HFC	HFBN to HFCN	HFCN to HFC	HFBN to HFB	IPA Canonical Pathways	HFB to HFC	HFBN to HFCN	HFCN to HFC	HFBN to HFB
RHO GTPase cycle	-10.394	5.568	-2.673	-1.342	RHOGDI Signaling	4.426	-2.121	2.236	-
Neutrophil degranulation	-9.592	5.209	-0.333	1	PTEN Signaling	4.243	-2.449	0.816	-
Class I MHC mediated antigen processing and presentation	-8.367	4.264	-0.333	-	PPAR Signaling	3.266	-2.236	-	-
Cardiac Hypertrophy Signaling (Enhanced)	-8.05	4.69	-1.941	-2.236	PPARalpha±/RXRalpha± Activation	2.469	0.816	1	-
Phagosome Formation	-7.793	6.856	-3.153	1.414	Gene and protein expression by JAK-STAT Signaling after IL-12 stimulation	2.449	-	-0.447	-
Molecular Mechanisms of Cancer	-7.6	6.64	-1.606	0.943	Sleep NREM Signaling Pathway	2.041	-1	-1	-
Protein Sorting Signaling Pathway	-7.216	3	-2	-	tRNA processing in the mitochondrion	2	-	-	-
Intra-Golgi and retrograde Golgi-to-ER traffic	-7.216	3.317	-1.89	-	Transcriptional Regulation by E2F6	1.89	-	-	-
Pulmo-ry Fibrosis Idiopathic Signaling Pathway	-7.002	3.5	-0.378	-1	Semaphorin Neuronal Repulsive Signaling Pathway	1.279	0.333	-0.816	-
G-Protein Coupled Receptor Signaling	-6.746	4.003	-3.13	0.243	VDR/RXR Activation	1.265	0	-	-
Deubiquiti-tion	-6.656	2.53	-1.414	-2.236	Apelin Pancreas Signaling Pathway	1.265	-	-	-
Pancreatic Secretion Signaling Pathway	-6.656	3.3	-2.714	1	Glutamate Receptor Signaling	1	-	-	-
Protein Ubiquiti-tion Pathway	-6.64	2.449	-1.414	-	Peptide hormone biosynthesis	1	-	-	-
IL-8 Signaling	-6.481	3.742	-0.816	-	Neuroprotective Role of THOP1 in Alzheimer's Disease	0.905	-	1	-
Cell Cycle Checkpoints	-6.41	3	-2	-3.051	Cellular Effects of Silde-fil (Viagra)	0.863	-1.715	0.943	-0.853
Mitotic Metaphase and A-phase	-6.403	2.236	-	-	Role of BRCA1 in D- Damage Response	0.816	-	-	-
Neddylation	-6.332	1.633	0.816	-	Sumoylation Pathway	0.728	-	-	-
Mitotic Prometaphase	-6.325	2.449	-	-	ROBO SLIT Signaling Pathway	0.707	-0.447	-	-
Superpathway of Inositol Phosphate Compounds	-6.252	2.121	-0.707	-	Sonic Hedgehog Signaling	0.707	-	-	-
Serotonin Receptor Signaling	-6.203	4.264	-1.698	-0.447	Corona-virus Pathogenesis Pathway	0.686	0	-	-

## Sheet: Top 20 HFBN to HFCN
IPA Canonical Pathways	HFB to HFC	HFBN to HFCN	HFCN to HFC	HFBN to HFB	IPA Canonical Pathways	HFB to HFC	HFBN to HFCN	HFCN to HFC	HFBN to HFB
Antioxidant Action of Vitamin C	-	-2.828	1.342	-	Phagosome Formation	-7.793	6.856	-3.153	1.414
PTEN Signaling	4.243	-2.449	0.816	-	Molecular Mechanisms of Cancer	-7.605	6.64	-1.606	0.943
FXR/RXR Activation	-	-2.236	2.236	-	FAK Signaling	-	5.947	-2.496	0.688
PPAR Signaling	3.266	-2.236	-	-	CREB Signaling in Neurons	-	5.657	-3.051	1.698
RHOGDI Signaling	4.426	-2.121	2.236	-	RHO GTPase cycle	-10.394	5.568	-2.673	-1.342
PD-1, PD-L1 cancer immunotherapy pathway	-	-2	-	-	S100 Family Signaling Pathway	-	5.555	-2.985	0
LXR/RXR Activation	-	-1.89	2.236	-	Neutrophil degranulation	-9.592	5.209	-0.333	1
Cellular Effects of Silde-fil (Viagra)	0.863	-1.715	0.943	-0.853	Pathogen Induced Cytokine Storm Signaling Pathway	-3.888	5.112	-2.646	1.155
CDX Gastrointestinal Cancer Sig-ling Pathway	0.218	-1.134	0.378	-	BBSome Signaling Pathway	-2.654	4.69	-1.508	1.291
Angiopoietin Signaling	-	-1	-	-	Cardiac Hypertrophy Signaling (Enhanced)	-8.05	4.69	-1.941	-2.236
HIPPO signaling	-	-1	-	-	Interferon gamma Signaling	-	4.583	-2	-
Sleep NREM Signaling Pathway	2.041	-1	-1	-	Serotonin Receptor Signaling	-6.203	4.264	-1.698	-0.447
Chaperone Mediated Autophagy Signaling Pathway	-	-0.905	1.414	0	Class I MHC mediated antigen processing and presentation	-8.367	4.264	-0.333	-
GABAergic Receptor Signaling Pathway (Enhanced)	-	-0.816	0.816	-	Breast Cancer Regulation by Stathmin1	-4.557	4.243	-1.941	0.728
Adipogenesis pathway	-0.898	-0.816	-	-0.816	Hepatic Fibrosis Signaling Pathway	-	4.146	-2.324	-2.236
CTLA4 Signaling in Cytotoxic T Lymphocytes	-	-0.775	0	-1	Eicosanoid Signaling	-	4.123	-1.508	-
Hematoma Resolution Signaling Pathway	-	-0.577	1.414	1	Interferon alpha/beta Signaling	-	4.123	-2.449	-
Mitochondrial Dysfunction	-0.762	-0.577	-1.069	-	ISGylation Signaling Pathway	-	4.123	-2.449	-
Acute Myeloid Leukemia Sig-ling	-	-0.447	-0.447	-	G-Protein Coupled Receptor Signaling	-6.746	4.003	-3.13	0.243
Endocannabinoid Cancer Inhibition Pathway	-	-0.447	0.816	-	Nuclear Cytoskeleton Signaling Pathway	-	4	-2.236	-

## Sheet: Top 20 HFCN to HFC
IPA Canonical Pathways	HFB to HFC	HFBN to HFCN	HFCN to HFC	HFBN to HFB	IPA Canonical Pathways	HFB to HFC	HFBN to HFCN	HFCN to HFC	HFBN to HFB
Processing of Capped Intron-Containing Pre-mRNA	-	-	-3.742	-	FXR/RXR Activation	-	-2.236	2.236	-
IL-12 Signaling and Production in Macrophages	-	1.886	-3.162	0	RHOGDI Signaling	4.426	-2.121	2.236	-
RNA Polymerase II Transcription	-	-	-3.162	-	LXR/RXR Activation	-	-1.89	2.236	-
Phagosome Formation	-7.793	6.856	-3.153	1.414	Phase I - Functionalization of compounds	-	1	2.236	-
G-Protein Coupled Receptor Signaling	-6.746	4.003	-3.13	0.243	Xenobiotic Metabolism PXR Signaling Pathway	-	0	2	0
CREB Signaling in Neurons	-	5.657	-3.051	1.698	Corticotropin Releasing Hormone Signaling	-	1.134	2	-
SNARE Signaling Pathway	-	2.333	-3	-	DHCR24 Signaling Pathway	-	1.89	2	-
S100 Family Signaling Pathway	-	5.555	-2.985	0	Oxidative Phosphorylation	-	-	2	-
Glutaminergic Receptor Signaling Pathway (Enhanced)	-	3.962	-2.828	1.342	Visual phototransduction	-	-	2	-
Pancreatic Secretion Signaling Pathway	-6.656	3.3	-2.714	1	Chaperone Mediated Autophagy Signaling Pathway	-	-0.905	1.414	0
RHO GTPase cycle	-10.394	5.568	-2.673	-1.342	Hematoma Resolution Signaling Pathway	-	-0.577	1.414	1
Pathogen Induced Cytokine Storm Signaling Pathway	-3.888	5.112	-2.646	1.155	CLEAR Signaling Pathway	-	-0.277	1.414	-1
Generic Transcription Pathway	-	3.357	-2.53	2.333	Antioxidant Action of Vitamin C	-	-2.828	1.342	-
FAK Signaling	-	5.947	-2.496	0.688	Human Embryonic Stem Cell Pluripotency	-5.376	2.828	1.342	-2
Ephrin A Signaling	-1.569	1.342	-2.449	0	Role of MAPK Signaling in Promoting the Pathogenesis of Influenza	-	1	1	-
MicroRNA Biogenesis Signaling Pathway	-	1.633	-2.449	0	Xenobiotic Metabolism General Signaling Pathway	-3.962	2.449	1	-
Interferon alpha/beta Signaling	-	4.123	-2.449	-	Formation of Fibrin Clot (Clotting Cascade)	-	-	1	-
ISGylation Signaling Pathway	-	4.123	-2.449	-	Superpathway of Citrulline Metabolism	-	-	1	-
Granzyme A Signaling	-	-	-2.449	-	Neuroprotective Role of THOP1 in Alzheimer's Disease	0.905	-	1	-
Oxytocin Signaling Pathway	-	2.887	-2.333	0.816	WNT/beta-catenin Signaling	-0.6	-	1	-

## Sheet: Top 20 HFBN to HFB
IPA Canonical Pathways	HFB to HFC	HFBN to HFCN	HFCN to HFC	HFBN to HFB	IPA Canonical Pathways	HFB to HFC	HFBN to HFCN	HFCN to HFC	HFBN to HFB
Cell Cycle Checkpoints	-6.41	3	-2	-3.051	Generic Transcription Pathway	-	3.357	-2.53	2.333
Cachexia Signaling Pathway	-	3.838	-1.265	-2.449	Cardiac conduction	-	2.646	-1	2
DNA Replication Pre-Initiation	-	-	-	-2.449	Ion channel transport	-	1.897	0	2
Mitotic G1 phase and G1/S transition	-	-	-	-2.449	CREB Signaling in Neurons	-	5.657	-3.051	1.698
Hepatic Fibrosis Signaling Pathway	-	4.146	-2.324	-2.236	Netrin Signaling	-	3.464	-1.897	1.633
Cardiac Hypertrophy Signaling (Enhanced)	-8.05	4.69	-1.941	-2.236	Phagosome Formation	-7.793	6.856	-3.153	1.414
Chronic Myeloid Leukemia Signaling	-	2.496	-1.897	-2.236	Glutaminergic Receptor Signaling Pathway (Enhanced)	-	3.962	-2.828	1.342
Deubiquitination	-6.656	2.53	-1.414	-2.236	RAR Activation	-	3	-0.632	1.342
ESR-mediated signaling	-	-	-1	-2.236	Th2 Pathway	-	1.633	-	1.342
Synthesis of Dna	-	-	-	-2.236	BBSome Signaling Pathway	-2.654	4.69	-1.508	1.291
Ribonucleotide Reductase Signaling Pathway	-	1.134	-2	-2	Pathogen Induced Cytokine Storm Signaling Pathway	-3.888	5.112	-2.646	1.155
NOD1/2 Signaling Pathway	-	3.051	-1.89	-2	Pancreatic Secretion Signaling Pathway	-6.656	3.3	-2.714	1
Cardiac Hypertrophy Signaling	-	2.646	-1.633	-2	Dendritic Cell Maturation	-	4	-2	1
Cohesin Chromatin Regulation Pathway	-	2.646	-1.414	-2	T Cell Receptor Signaling	-	3.742	-0.816	1
Systemic Lupus Erythematosus in B Cell Signaling Pathway	-	3.71	-1.414	-2	Actin Cytoskeleton Signaling	-	2.714	-0.378	1
Histone Modification Signaling Pathway	-	3	-1.155	-2	Neutrophil degranulation	-9.592	5.209	-0.333	1
Natural Killer Cell Signaling	-	3	-0.816	-2	Hereditary Breast Cancer Signaling	-	0.378	0	1
Human Embryonic Stem Cell Pluripotency	-5.376	2.828	1.342	-2	Oxytocin in Brain Signaling Pathway	-	1.387	0	1
Cell Cycle Control of Chromosomal Replication	-	2	-	-2	Neutrophil Extracellular Trap Signaling Pathway	-	2.121	0.5	1
Activation of the pre-replicative complex	-	-	-	-2	Hematoma Resolution Signaling Pathway	-	-0.577	1.414	1
