# Supplementary material for: Ammonium Hydroxide Enhancement of Dietary Protein in High-Fat Diets Modulates Liver Metabolism Signaling in a Sex- and Age-Dependent Manner in C3H/HeJ Mice
Source: Int J Mol Sci. 2025 Dec 30;27(1):403. doi: 10.3390/ijms27010403 (PMC12787167; doi:10.3390/ijms27010403)
Supplement: Supplementary file 1 [file ijms-27-00403-s001.zip › Copy of Supplementary File S2 IPA Table from Males.xls]

## Sheet: Complete IPA Table for Males
IPA Canonical Pathways	HFC to HFB	HFCN to HFBN	HFC to HFCN	HFB to HFBN
Cell Cycle Checkpoints	0.447	0.707	-3.051	-
Cachexia Signaling Pathway	3.357	0.447	-2.449	-
DNA Replication Pre-Initiation	-	-	-2.449	-
Mitotic G1 phase and G1/S transition	-	-	-2.449	-
Chronic Myeloid Leukemia Signaling	-0.632	0	-2.236	-
Cardiac Hypertrophy Signaling (Enhanced)	3.838	0	-2.236	-
Synthesis of DNA	-	0	-2.236	-
Hepatic Fibrosis Signaling Pathway	-	1	-2.236	-
Deubiquitination	-	2.236	-2.236	-
ESR-mediated signaling	-	-	-2.236	-
Natural Killer Cell Signaling	3.162	-	-2	-
Activation of the pre-replicative complex	-	-	-2	-
Cardiac Hypertrophy Signaling	-	-	-2	-
Cell Cycle Control of Chromosomal Replication	-	-	-2	-
Cohesin Chromatin Regulation Pathway	-	-	-2	-
Histone Modification Signaling Pathway	-	-	-2	-
Human Embryonic Stem Cell Pluripotency	-	-	-2	-
NOD1/2 Signaling Pathway	-	-	-2	-
Ribonucleotide Reductase Signaling Pathway	-	-	-2	-
Senescence-Associated Secretory Phenotype (SASP)	-	-	-2	-
Systemic Lupus Erythematosus in B Cell Signaling Pathway	-	-	-2	-
RHO GTPase cycle	2.714	-0.707	-1.342	-
Protein Kinase A Signaling	-	-0.302	-1.342	-
Role of Macrophages, Fibroblasts and Endothelial Cells in Rheumatoid Arthritis	-	0	-1.342	-
HDR through Homologous Recombination (HRR) or Single Strand Annealing (SSA)	-	-	-1.342	-
IL-17 Signaling	-	-	-1.342	-
CTLA4 Signaling in Cytotoxic T Lymphocytes	-	-1	-1	-
Pulmonary Fibrosis Idiopathic Signaling Pathway	-	0	-1	-
Myelination Signaling Pathway	1.5	1	-1	-
Xenobiotic Metabolism CAR Signaling Pathway	-	1	-1	-
Amyloid fiber formation	-	-	-1	-
CLEAR Signaling Pathway	-	-	-1	-
Gene Silencing by RNA	-	-	-1	-
p38 MAPK Signaling	-	-	-1	-
Phospholipase C Signaling	-	-	-1	-
Cellular Effects of Sildenafil (Viagra)	-2.271	2.236	-0.853	0.447
Adipogenesis pathway	-	0.816	-0.816	-
Wound Healing Signaling Pathway	-	1.342	-0.816	-
Senescence Pathway	-	-	-0.816	-
Serotonin Receptor Signaling	4.025	-1	-0.447	-
NAD Signaling Pathway	-	2	-0.447	-
Aryl Hydrocarbon Receptor Signaling	-	-	-0.447	-
Autism Signaling Pathway	-	-	-0.447	-
S100 Family Signaling Pathway	3.683	-1.732	0	-1
Class A/1 (Rhodopsin-like receptors)	-	-1.633	0	-
HIF1Î± Signaling	-	0	0	-
Xenobiotic Metabolism PXR Signaling Pathway	-	0.816	0	-
Chaperone Mediated Autophagy Signaling Pathway	0.707	1	0	-
Sirtuin Signaling Pathway	-	2.236	0	-
ILK Signaling	-	2.333	0	-
Ephrin A Signaling	-	-	0	-
G alpha (i) signalling events	-	-	0	-
Glycosaminoglycan metabolism	-	-	0	-
IL-12 Signaling and Production in Macrophages	-	-	0	-
Macrophage Classical Activation Signaling Pathway	-	-	0	-
MicroRNA Biogenesis Signaling Pathway	-	-	0	-
PKCÎ¸ Signaling in T Lymphocytes	-	-	0	-
Role of NFAT in Cardiac Hypertrophy	-	-	0	-
Role of NFAT in Regulation of the Immune Response	-	-	0	-
Th1 Pathway	-	-	0	-
G-Protein Coupled Receptor Signaling	-	0	0.243	-0.447
Neuroinflammation Signaling Pathway	-	-1	0.378	-
Multiple Sclerosis Signaling Pathway	-	-0.447	0.447	-
Role of Osteoblasts in Rheumatoid Arthritis Signaling Pathway	0.816	0	0.447	-
Calcium Signaling	-	0.447	0.447	-
Communication between Innate and Adaptive Immune Cells	-	2.646	0.447	-
Macrophage Alternative Activation Signaling Pathway	3.317	-	0.447	-
Activin Inhibin Signaling Pathway	-	-	0.447	-
Extracellular matrix organization	-	-	0.447	-
Response to elevated platelet cytosolic Ca2+	-	-	0.447	-
Systemic Lupus Erythematosus in T Cell Signaling Pathway	-	-	0.447	-
Transcriptional regulation of granulopoiesis	-	-	0.447	-
FAK Signaling	-	-1.667	0.688	-1.342
Breast Cancer Regulation by Stathmin1	-	-2.309	0.728	-1.342
Oxytocin Signaling Pathway	-	1.667	0.816	-
IL-4 Signaling	-	-	0.816	-
Molecular Mechanisms of Cancer	3.795	-2.111	0.943	-1
Pancreatic Secretion Signaling Pathway	-	-1.342	1	-
Neutrophil Extracellular Trap Signaling Pathway	2.065	-1	1	-
Actin Cytoskeleton Signaling	1.134	1.89	1	-
Neutrophil degranulation	3	1.89	1	-
Hematoma Resolution Signaling Pathway	-0.707	-	1	-
Dendritic Cell Maturation	-	-	1	-
Hereditary Breast Cancer Signaling	-	-	1	-
Oxytocin in Brain Signaling Pathway	-	-	1	-
T Cell Receptor Signaling	-	-	1	-
Pathogen Induced Cytokine Storm Signaling Pathway	3.266	-0.378	1.155	-
BBSome Signaling Pathway	-	-2.121	1.291	-1
Glutaminergic Receptor Signaling Pathway (Enhanced)	4.146	-1.633	1.342	-
RAR Activation	-	-1.155	1.342	-
Th2 Pathway	-	-	1.342	-
Phagosome Formation	3.413	-0.775	1.414	-1
Netrin Signaling	-	-	1.633	-
CREB Signaling in Neurons	3.772	-2.121	1.698	-1
Ion channel transport	-	1.134	2	-
Cardiac conduction	-	-	2	-
Generic Transcription Pathway	-	-0.816	2.333	-
Dilated Cardiomyopathy Signaling Pathway	-	-2.828	-	-
Parkinson's Signaling Pathway	-	-2.236	-	-
Endothelin-1 Signaling	-	-2	-	-
Mitochondrial Dysfunction	-1.633	-1.633	-	-
Insulin Secretion Signaling Pathway	3.153	-1.342	-	-
Retinol Biosynthesis	-	-1.342	-	-
Amyotrophic Lateral Sclerosis Signaling	-	-1	-	-
eNOS Signaling	-	-1	-	-
G alpha (q) signalling events	-	-1	-	-
Role of JAK family kinases in IL-6-type Cytokine Signaling	-	-1	-	-
Estrogen Receptor Signaling	-	-0.816	-	-
Class I MHC mediated antigen processing and presentation	0.816	-0.447	-	-
Docosahexaenoic Acid (DHA) Signaling	-	-0.447	-	-
Osteoarthritis Pathway	-	-0.447	-	-
ROBO SLIT Signaling Pathway	-	-0.447	-	-
Sperm Motility	-	-0.447	-	-
RHO GTPases Activate Formins	0	0	-	-
Mitotic Prometaphase	1.265	0	-	-
Intra-Golgi and retrograde Golgi-to-ER traffic	1.89	0	-	-
White Adipose Tissue Browning Pathway	3.162	0	-	-
Eicosanoid Signaling	3.207	0	-	-
cAMP-mediated signaling	-	0	-	-
Cardiac Î²-adrenergic Signaling	-	0	-	-
Colorectal Cancer Metastasis Signaling	-	0	-	-
Glycerophospholipid biosynthesis	-	0	-	-
HEY1 Signaling Pathway	-	0	-	-
Kinesins	-	0	-	-
Neurovascular Coupling Signaling Pathway	-	0	-	-
O-linked glycosylation	-	0	-	-
Pulmonary Healing Signaling Pathway	-	0	-	-
tRNA Splicing	-	0	-	-
ABRA Signaling Pathway	-	0.378	-	-
Nuclear Cytoskeleton Signaling Pathway	2.309	0.447	-	-
Beta-catenin independent WNT signaling	-	0.447	-	-
Factors Promoting Cardiogenesis in Vertebrates	-	0.447	-	-
Tumor Microenvironment Pathway	-	0.447	-	-
WNT/Ca+ pathway	-	0.447	-	-
Mitotic Metaphase and Anaphase	-	0.816	-	-
Neddylation	-	0.816	-	-
Androgen Biosynthesis	-	1	-	-
Estrogen Biosynthesis	-	1	-	-
Sertoli Cell-Sertoli Cell Junction Signaling	-	1	-	-
Phase I - Functionalization of compounds	-	1.134	-	-
TR/RXR Activation	-	1.134	-	-
Cilium Assembly	-	1.342	-	-
Gap Junction Signaling	-	1.342	-	-
Regulation of lipid metabolism by PPARalpha	-	1.342	-	-
Mitotic G2-G2/M phases	-	1.633	-	-
SNARE Signaling Pathway	-	1.633	-	-
Protein Ubiquitination Pathway	-	2.236	-	-
Striated Muscle Contraction	-	2.449	-	-
CXCR4 Signaling	-1.633	-	-	-
Endocannabinoid Cancer Inhibition Pathway	-1.342	-	-	-
GÎ±i Signaling	-1.342	-	-	-
WNT/Î²-catenin Signaling	-1.342	-	-	-
Erythropoietin Signaling Pathway	-1.134	-	-	-
CDX Gastrointestinal Cancer Signaling Pathway	-1	-	-	-
Glucose metabolism	-1	-	-	-
Phototransduction Pathway	-1	-	-	-
Regulation of Insulin-like Growth Factor (IGF) transport and uptake by IGFBPs	-1	-	-	-
Autophagy	-0.816	-	-	-
Epithelial Adherens Junction Signaling	-0.707	-	-	-
IL-10 Signaling	-0.707	-	-	-
Death Receptor Signaling	-0.447	-	-	-
IL-8 Signaling	-0.447	-	-	-
RHOGDI Signaling	-0.447	-	-	-
Sleep NREM Signaling Pathway	-0.447	-	-	-
Semaphorin Neuronal Repulsive Signaling Pathway	-0.302	-	-	-
Coronavirus Pathogenesis Pathway	0	-	-	-
Signaling by Rho Family GTPases	0	-	-	-
PPARÎ±/RXRÎ± Activation	0.378	-	-	-
RUNX1 regulates megakaryocyte differentiation and platelet function	1	-	-	-
GPCR-Mediated Integration of Enteroendocrine Signaling Exemplified by an L Cell	1.342	-	-	-
Integrin Signaling	1.342	-	-	-
Glutamate Receptor Signaling	2	-	-	-
Adrenomedullin signaling pathway	3	-	-	-
G alpha (s) signalling events	3	-	-	-
Synaptic Long Term Depression	3	-	-	-
tRNA processing in the mitochondrion	3	-	-	-
Synaptogenesis Signaling Pathway	3.207	-	-	-
Orexin Signaling Pathway	3.606	-	-	-

## Sheet: Top 10 All
IPA Canonical Pathways	HFB to HFC	HFBN to HFCN	HFCN to HFC	HFBN to HFB	IPA Canonical Pathways	HFB to HFC	HFBN to HFCN	HFCN to HFC	HFBN to HFB
Cellular Effects of Sildenafil (Viagra)	-2.271	2.236	-0.853	0.447	Glutaminergic Receptor Signaling Pathway (Enhanced)	4.146	-1.633	1.342	-
CXCR4 Signaling	-1.633	-	-	-	Serotonin Receptor Signaling	4.025	-1	-0.447	-
Mitochondrial Dysfunction	-1.633	-1.633	-	-	Cardiac Hypertrophy Signaling (Enhanced)	3.838	0	-2.236	-
Endocannabinoid Cancer Inhibition Pathway	-1.342	-	-	-	Molecular Mechanisms of Cancer	3.795	-2.111	0.943	-1
Gαi Signaling	-1.342	-	-	-	CREB Signaling in Neurons	3.772	-2.121	1.698	-1
WNT/ß-catenin Signaling	-1.342	-	-	-	S100 Family Signaling Pathway	3.683	-1.732	0	-1
Erythropoietin Signaling Pathway	-1.134	-	-	-	Orexin Signaling Pathway	3.606	-	-	-
CDX Gastrointestinal Cancer Signaling Pathway	-1	-	-	-	Phagosome Formation	3.413	-0.775	1.414	-1
Glucose metabolism	-1	-	-	-	Cachexia Signaling Pathway	3.357	0.447	-2.449	-
Phototransduction Pathway	-1	-	-	-	Macrophage Alternative Activation Signaling Pathway	3.317	-	0.447	-
Dilated Cardiomyopathy Signaling Pathway	-	-2.828	-	-	Communication between Innate and Adaptive Immune Cells	-	2.646	0.447	-
Breast Cancer Regulation by Stathmin1	-	-2.309	0.728	-1.342	Striated Muscle Contraction	-	2.449	-	-
Parkinson's Signaling Pathway	-	-2.236	-	-	ILK Signaling	-	2.333	0	-
CREB Signaling in Neurons	3.772	-2.121	1.698	-1	Cellular Effects of Sildenafil (Viagra)	-2.271	2.236	-0.853	0.447
BBSome Signaling Pathway	-	-2.121	1.291	-1	Deubiquitination	-	2.236	-2.236	-
Molecular Mechanisms of Cancer	3.795	-2.111	0.943	-1	Protein Ubiquitination Pathway	-	2.236	-	-
Endothelin-1 Signaling	-	-2	-	-	Sirtuin Signaling Pathway	-	2.236	0	-
S100 Family Signaling Pathway	3.683	-1.732	0	-1	NAD Signaling Pathway	-	2	-0.447	-
FAK Signaling	-	-1.667	0.688	-1.342	Actin Cytoskeleton Signaling	1.134	1.89	1	-
Mitochondrial Dysfunction	-1.633	-1.633	-	-	Neutrophil degranulation	3	1.89	1	-
Cell Cycle Checkpoints	0.447	0.707	-3.051	-	Generic Transcription Pathway	-	-0.816	2.333	-
Cachexia Signaling Pathway	3.357	0.447	-2.449	-	Ion channel transport	-	1.134	2	-
DNA Replication Pre-Initiation	-	-	-2.449	-	Cardiac conduction	-	-	2	-
Mitotic G1 phase and G1/S transition	-	-	-2.449	-	CREB Signaling in Neurons	3.772	-2.121	1.698	-1
Chronic Myeloid Leukemia Signaling	-0.632	0	-2.236	-	Netrin Signaling	-	-	1.633	-
Cardiac Hypertrophy Signaling (Enhanced)	3.838	0	-2.236	-	Phagosome Formation	3.413	-0.775	1.414	-1
Synthesis of DNA	-	0	-2.236	-	Glutaminergic Receptor Signaling Pathway (Enhanced)	4.146	-1.633	1.342	-
Hepatic Fibrosis Signaling Pathway	-	1	-2.236	-	RAR Activation	-	-1.155	1.342	-
Deubiquitination	-	2.236	-2.236	-	Th2 Pathway	-	-	1.342	-
ESR-mediated signaling	-	-	-2.236	-	BBSome Signaling Pathway	-	-2.121	1.291	-1
FAK Signaling	-	-1.667	0.688	-1.342
Breast Cancer Regulation by Stathmin1	-	-2.309	0.728	-1.342
S100 Family Signaling Pathway	3.683	-1.732	0	-1
Molecular Mechanisms of Cancer	3.795	-2.111	0.943	-1
BBSome Signaling Pathway	-	-2.121	1.291	-1
Phagosome Formation	3.413	-0.775	1.414	-1
CREB Signaling in Neurons	3.772	-2.121	1.698	-1
G-Protein Coupled Receptor Signaling	-	0	0.243	-0.447
Cellular Effects of Sildenafil (Viagra)	-2.271	2.236	-0.853	0.447

## Sheet: Top 20 HFB to HFC
IPA Canonical Pathways	HFB to HFC	HFBN to HFCN	HFCN to HFC	HFBN to HFB	IPA Canonical Pathways	HFB to HFC	HFBN to HFCN	HFCN to HFC	HFBN to HFB
Cellular Effects of Sildenafil (Viagra)	-2.271	2.236	-0.853	0.447	Glutaminergic Receptor Signaling Pathway (Enhanced)	4.146	-1.633	1.342	-
CXCR4 Signaling	-1.633	-	-	-	Serotonin Receptor Signaling	4.025	-1	-0.447	-
Mitochondrial Dysfunction	-1.633	-1.633	-	-	Cardiac Hypertrophy Signaling (Enhanced)	3.838	0	-2.236	-
Endocannabinoid Cancer Inhibition Pathway	-1.342	-	-	-	Molecular Mechanisms of Cancer	3.795	-2.111	0.943	-1
Gαi Signaling	-1.342	-	-	-	CREB Signaling in Neurons	3.772	-2.121	1.698	-1
WNT/ß-catenin Signaling	-1.342	-	-	-	S100 Family Signaling Pathway	3.683	-1.732	0	-1
Erythropoietin Signaling Pathway	-1.134	-	-	-	Orexin Signaling Pathway	3.606	-	-	-
CDX Gastrointestinal Cancer Signaling Pathway	-1	-	-	-	Phagosome Formation	3.413	-0.775	1.414	-1
Glucose metabolism	-1	-	-	-	Cachexia Signaling Pathway	3.357	0.447	-2.449	-
Phototransduction Pathway	-1	-	-	-	Macrophage Alternative Activation Signaling Pathway	3.317	-	0.447	-
Regulation of Insulin-like Growth Factor (IGF) transport and uptake by IGFBPs	-1	-	-	-	Pathogen Induced Cytokine Storm Signaling Pathway	3.266	-0.378	1.155	-
Autophagy	-0.816	-	-	-	Eicosanoid Signaling	3.207	0	-	-
Epithelial Adherens Junction Signaling	-0.707	-	-	-	Synaptogenesis Signaling Pathway	3.207	-	-	-
Hematoma Resolution Signaling Pathway	-0.707	-	1	-	Natural Killer Cell Signaling	3.162	-	-2	-
IL-10 Signaling	-0.707	-	-	-	White Adipose Tissue Browning Pathway	3.162	0	-	-
Chronic Myeloid Leukemia Signaling	-0.632	0	-2.236	-	Insulin Secretion Signaling Pathway	3.153	-1.342	-	-
Death Receptor Signaling	-0.447	-	-	-	G alpha (s) signalling events	3	-	-	-
IL-8 Signaling	-0.447	-	-	-	Neutrophil degranulation	3	1.89	1	-
RHOGDI Signaling	-0.447	-	-	-	Synaptic Long Term Depression	3	-	-	-
Sleep NREM Signaling Pathway	-0.447	-	-	-	tRNA processing in the mitochondrion	3	-	-	-

## Sheet: Top 20 HFBN to HFCN
IPA Canonical Pathways	HFB to HFC	HFBN to HFCN	HFCN to HFC	HFBN to HFB	IPA Canonical Pathways	HFB to HFC	HFBN to HFCN	HFCN to HFC	HFBN to HFB
Dilated Cardiomyopathy Signaling Pathway	-	-2.828	-	-	Communication between Innate and Adaptive Immune Cells	-	2.646	0.447	-
Breast Cancer Regulation by Stathmin1	-	-2.309	0.728	-1.342	Striated Muscle Contraction	-	2.449	-	-
Parkinson's Signaling Pathway	-	-2.236	-	-	ILK Signaling	-	2.333	0	-
CREB Signaling in Neurons	3.772	-2.121	1.698	-1	Cellular Effects of Sildenafil (Viagra)	-2.271	2.236	-0.853	0.447
BBSome Signaling Pathway	-	-2.121	1.291	-1	Deubiquitination	-	2.236	-2.236	-
Molecular Mechanisms of Cancer	3.795	-2.111	0.943	-1	Protein Ubiquitination Pathway	-	2.236	-	-
Endothelin-1 Signaling	-	-2	-	-	Sirtuin Signaling Pathway	-	2.236	0	-
S100 Family Signaling Pathway	3.683	-1.732	0	-1	NAD Signaling Pathway	-	2	-0.447	-
FAK Signaling	-	-1.667	0.688	-1.342	Actin Cytoskeleton Signaling	1.134	1.89	1	-
Mitochondrial Dysfunction	-1.633	-1.633	-	-	Neutrophil degranulation	3	1.89	1	-
Glutaminergic Receptor Signaling Pathway (Enhanced)	4.146	-1.633	1.342	-	Oxytocin Signaling Pathway	-	1.667	0.816	-
Class A/1 (Rhodopsin-like receptors)	-	-1.633	0	-	Mitotic G2-G2/M phases	-	1.633	-	-
Insulin Secretion Signaling Pathway	3.153	-1.342	-	-	SNARE Signaling Pathway	-	1.633	-	-
Pancreatic Secretion Signaling Pathway	-	-1.342	1	-	Cilium Assembly	-	1.342	-	-
Retinol Biosynthesis	-	-1.342	-	-	Gap Junction Signaling	-	1.342	-	-
RAR Activation	-	-1.155	1.342	-	Regulation of lipid metabolism by PPARalpha	-	1.342	-	-
Neutrophil Extracellular Trap Signaling Pathway	2.065	-1	1	-	Wound Healing Signaling Pathway	-	1.342	-0.816	-
Serotonin Receptor Signaling	4.025	-1	-0.447	-	Ion channel transport	-	1.134	2	-
Amyotrophic Lateral Sclerosis Signaling	-	-1	-	-	Phase I - Functionalization of compounds	-	1.134	-	-
CTLA4 Signaling in Cytotoxic T Lymphocytes	-	-1	-1	-	TR/RXR Activation	-	1.134	-	-

## Sheet: Top 20 HFCN to HFC
IPA Canonical Pathways	HFB to HFC	HFBN to HFCN	HFCN to HFC	HFBN to HFB	IPA Canonical Pathways	HFB to HFC	HFBN to HFCN	HFCN to HFC	HFBN to HFB
Cell Cycle Checkpoints	0.447	0.707	-3.051	-	Generic Transcription Pathway	-	-0.816	2.333	-
Cachexia Signaling Pathway	3.357	0.447	-2.449	-	Ion channel transport	-	1.134	2	-
DNA Replication Pre-Initiation	-	-	-2.449	-	Cardiac conduction	-	-	2	-
Mitotic G1 phase and G1/S transition	-	-	-2.449	-	CREB Signaling in Neurons	3.772	-2.121	1.698	-1
Chronic Myeloid Leukemia Signaling	-0.632	0	-2.236	-	Netrin Signaling	-	-	1.633	-
Cardiac Hypertrophy Signaling (Enhanced)	3.838	0	-2.236	-	Phagosome Formation	3.413	-0.775	1.414	-1
Synthesis of DNA	-	0	-2.236	-	Glutaminergic Receptor Signaling Pathway (Enhanced)	4.146	-1.633	1.342	-
Hepatic Fibrosis Signaling Pathway	-	1	-2.236	-	RAR Activation	-	-1.155	1.342	-
Deubiquitination	-	2.236	-2.236	-	Th2 Pathway	-	-	1.342	-
ESR-mediated signaling	-	-	-2.236	-	BBSome Signaling Pathway	-	-2.121	1.291	-1
Natural Killer Cell Signaling	3.162	-	-2	-	Pathogen Induced Cytokine Storm Signaling Pathway	3.266	-0.378	1.155	-
Activation of the pre-replicative complex	-	-	-2	-	Pancreatic Secretion Signaling Pathway	-	-1.342	1	-
Cardiac Hypertrophy Signaling	-	-	-2	-	Neutrophil Extracellular Trap Signaling Pathway	2.065	-1	1	-
Cell Cycle Control of Chromosomal Replication	-	-	-2	-	Actin Cytoskeleton Signaling	1.134	1.89	1	-
Cohesin Chromatin Regulation Pathway	-	-	-2	-	Neutrophil degranulation	3	1.89	1	-
Histone Modification Signaling Pathway	-	-	-2	-	Hematoma Resolution Signaling Pathway	-0.707	-	1	-
Human Embryonic Stem Cell Pluripotency	-	-	-2	-	Dendritic Cell Maturation	-	-	1	-
NOD1/2 Signaling Pathway	-	-	-2	-	Hereditary Breast Cancer Signaling	-	-	1	-
Ribonucleotide Reductase Signaling Pathway	-	-	-2	-	Oxytocin in Brain Signaling Pathway	-	-	1	-
Senescence-Associated Secretory Phenotype (SASP)	-	-	-2	-	T Cell Receptor Signaling	-	-	1	-

## Sheet: All HFBN to HFB
IPA Canonical Pathways	HFB to HFC	HFBN to HFCN	HFCN to HFC	HFBN to HFB
FAK Signaling	-	-1.667	0.688	-1.342
Breast Cancer Regulation by Stathmin1	-	-2.309	0.728	-1.342
S100 Family Signaling Pathway	3.683	-1.732	0	-1
Molecular Mechanisms of Cancer	3.795	-2.111	0.943	-1
BBSome Signaling Pathway	-	-2.121	1.291	-1
Phagosome Formation	3.413	-0.775	1.414	-1
CREB Signaling in Neurons	3.772	-2.121	1.698	-1
G-Protein Coupled Receptor Signaling	-	0	0.243	-0.447
Cellular Effects of Sildenafil (Viagra)	-2.271	2.236	-0.853	0.447
